# Supplementary material for: Ir(III) Half-Sandwich Photosensitizers with a π-Expansive Ligand for Efficient Anticancer Photodynamic Therapy
Source: J Med Chem. 2024 Jan 31;67(3):1783–811. doi: 10.1021/acs.jmedchem.3c01276 (PMC10859961; doi:10.1021/acs.jmedchem.3c01276)
Supplement: Supplementary file 2 — jm3c01276_si_002.csv [file jm3c01276_si_002.csv]

Compound	SMILES	Charge	Singlet oxygen quantum yield (470 nm)	IC50 (dark)A549	IC50 (460 nm light) A549	PI (460 nm light) A549	IC50 (530 nm light)	PI (530 nm light)	IC50 (655 nm light)	PI (655 nm light)	logP/D9.2	pKa
1	Cc1c(C)c(C)c(C)c1C.C[Ir@]2([N]3=CC=CC4=C3C5=C2C=CC=C5C6=C4N=C7C(C=CC=C7)=N6)Cl	0	n.m.	8.0 ± 1	2.9 ± 0.4	2.8	5.8 ± 0.1	1.4	n.m.	n.m.	n.m.	n.m.
2	Cc1c(C)c(C)c(C)c1C.C[Ir@]2([N]3=CC=CC4=C3C5=C2C=CC=C5C6=C4N=C7C(C=C(C=CC=C8)C8=C7)=N6)Cl	0	n.m.	2.2 ± 0.9	0.0069 ± 0.001	323	0.032 ± 0.01	68.7	0.60 ± 0.04	3.7	n.m.	n.m.
3	Cc1c(C)c(C)c(C)c1C.C[Ir@@+]2([N]3=CNC=C3)[N]4=CC=CC5=C4C6=C2C=CC=C6C7=C5N=C8C(C=CC=C8)=N7	1+	0.0399	4.9 ± 0.7	1.2 ± 0.1	4.1	2.5 ± 0.3	2.0	n.m.	n.m.	n.m.	n.m.
4	Cc1c(C)c(C)c(C)c1C.C[Ir@@+]2([N]3=CNC=C3)[N]4=CC=CC5=C4C6=C2C=CC=C6C7=C5N=C8C(C=C(C=CC=C9)C9=C8)=N7	1+	0.9894	2.9 ± 1	0.0032 ± 0.002	932	0.010 ± 0.003	294	0.12 ± 0.05	25	n.m.	n.m.
5	Cc1c(C)c(C)c(C)c1C.C[Ir@@+]2([N]3=CN(CCN4CCCCC4)C=C3)[N]5=CC=CC6=C5C7=C2C=CC=C7C8=C6N=C9C(C=CC=C9)=N8	1+	0.026	0.83 ± 0.02	0.39 ± 0.1	2.1	0.52 ± 0.02	1.6	n.m.	n.m.	1.10 ± 0.10	7.19
6	C[Ir@@+]1([N]2=CN(CCN3CCCCC3)C=C2)[N]4=CC=CC5=C4C6=C1C=CC=C6C7=C5N=C8C(C=C(C=CC=C9)C9=C8)=N7	1+	0.8118	2.0 ± 0.1	0.0015 ± 0.0005	1317	0.011 ± 0.004	179	0.032 ± 0.01	63	1.39 ± 0.07	7.85
7	Cc1c(C)c(C)c(C)c1C.C[Ir@@+]2([N]3=CN(CC4=CC=CC=C4)C=C3)[N]5=CC=CC6=C5C7=C2C=CC=C7C8=C6N=C9C(C=CC=C9)=N8	1+	0.0204	0.77 ± 0.2	0.65 ± 0.2	1.2	0.47 ± 0.04	1.7	n.m.	n.m.	1.65 ± 0.16	n.m.
8	C[Ir@@+]1([N]2=CN(CC3=CC=CC=C3)C=C2)[N]4=CC=CC5=C4C6=C1C=CC=C6C7=C5N=C8C(C=C(C=CC=C9)C9=C8)=N7	1+	0.99	0.15 ± 0.05	0.00020 ± 0.0001	764	0.0021 ± 0.0004	71	0.030 ± 0.02	5	1.13 ± 0.03	n.m.
9	C[Ir@]1(Cl)[N]2=CC=CC3=C2C(C1=CC=C4)=C4C5=C3N=CC=N5.Cc6c(C)c(C)c(C)c6C	0	n.m.	8.7 ± 1	5.3 ± 0.4	1.6	n.m	n.m	n.m.	n.m.	n.m.	n.m.
10	C[Ir@]1(Cl)[N]2=CC=CC3=C2C(C1=CC=C4)=C4C=C3.Cc5c(C)c(C)c(C)c5C	0	n.m.	10 ± 0.3	5.6 ± 0.4	1.8	n.m.	n.m	n.m.	n.m.	n.m.	n.m.
